# Supplementary material for: The Feasibility Study of Hypofractionated Radiotherapy with Regional Hyperthermia in Soft Tissue Sarcomas
Source: Cancers (Basel). 2021 Mar 16;13(6):1332. doi: 10.3390/cancers13061332 (PMC8000962; doi:10.3390/cancers13061332)
Supplement: Supplementary file 1 [file cancers-13-01332-s001.zip]

Archive with 6 entries (6 files):
- Table S1.xlsx
- __MACOSX/._Supplement A.xlsx
- Table S2.xlsx
- __MACOSX/._Supplement B.xlsx
- Figure S1.pptx
- __MACOSX/._Supplement_C.pptx
