# Supplementary material for: The Feasibility Study of Hypofractionated Radiotherapy with Regional Hyperthermia in Soft Tissue Sarcomas
Source: Cancers (Basel). 2021 Mar 16;13(6):1332. doi: 10.3390/cancers13061332 (PMC8000962; doi:10.3390/cancers13061332)
Supplement: Supplementary file 1 [file cancers-13-01332-s001.zip › Table S1.xlsx]

## Sheet: Surgery
PID	Patient code	Protocol completion (0 - NO; 1 - YES)	Reasons for protocol failure (0 - not applicable; 1 - local progression during treatment; 2 - distant progression during treatment; 3 - poor tolerance; 4 - worsening of performance status; 5 - consent withdrawal; 6 - lost to follow-up; 7 - death from unknown reason)	Comments	Gender (0 - M; 1 - F)	Main reason for the treatment (1 - chemoresistant pathology; 2 - local progression after neoadjuvant chemotherapy; 3 - not fit for chemotherapy)	Date of enrollment	Age at the moment of enrollment [y]	Grade (biopsy)	Histological subtype according to WHO classification (biopsy)	Informed consent	RT planning date	Tumor site (1 - back; 2 - thorax; 3 - arm; 4 - forearm, 5 - thigh; 6 - calf; 7 - pelvis)	Longest tumor diameter [cm]	Resectability (1 - marginally resectable; 2 - amputation only; 3 - unresectable)	RT start date	GTV [cm3]	CTV [cm3]	PTV [cm3]	RT technique (1 - 3D; 2 - IMRT; 3 - VMAT)	Hyperthermia equipment (1 - Celsius TCS; 2 - BSD-2000)	RT early toxicity	Response to the the first RT+HT	Final treatment sequence after the first RT+HT (0 - first part only; 1 - surgery; 2 - RT+HT)		Surgery date	Margins	STBSG response grade	Wound complications grade according to CTCAE 5.0	Severe wound complications (with admission to the hospital; 0 - NO; 1 - YES)	RT late toxicity	Local recurrence (0 - NO; 1 - YES)	Local recurrence date	Distant metastases (0 - NO; 1 - YES)	Distant metastases date	Actual status (1 - no evidence of disease; 2 - alive with disease ; 3 - death with disease ; 4 - death other reasons; 5 - unknown)	Death date	Last follow-up or status check date
1341484	S1	1	0		1	3	2018-11-21	76	3	Undifferentiated pleomorphic sarcoma	Yes	2018-11-21	5	8	1	2018-12-03	86	746	1215	3	2	None	Partial response	1		2019-03-06	R0	A	2	0	None	0		0		1		2021-01-20
1344201	S2	1	0		1	1	2019-01-16	62	3	Sclerosing epithelioid fibrosarcoma	Yes	2019-01-21	4	8.3	1	2019-02-14	304	991	1470	1	1	None	Stable diseaase	1		2019-05-21	R0	A	0	0	None	0		0		1		2020-12-14
1363261	S3	1	0		0	1	2019-05-15	70	1	Myxofibrosarcoma	Yes	2019-05-15	5	9.4	1	2019-06-03	432	1439	2087	3	1	None	Stable diseaase	1		2019-09-17	R0	E	1	0	None	0		0		1		2020-11-02
305014	S4	1	0		1	1	2019-05-16	75	1	Well-differentiated liposarcoma	Yes	2019-05-16	2	11	1	2019-06-03	696	2386	3468	3	1	None	Stable diseaase	1		2019-08-20	R1	E	2	0	None	0		0		1		2020-10-12
950313	S5	1	0		0	1	2019-10-09	69	1	Sarcoma not otherwise specified	Yes	2019-10-09	7	11.6	1	2019-11-04	415	2053	2386	3	1	Hematura G1; Radiation dermatits G1; Edema G1; Pain G1	Stable diseaase	1		2020-02-10	R0	A	0	0	Recurrent hematuria G1	0		0		1		2020-10-06
1388908	S6	1	0		0	1	2019-12-11	40	1	Solitary fibrous tumor	Yes	2019-12-17	7	13.9	1	2020-01-07	1399	3754	4822	3	2	None	Stable diseaase	1		2020-03-30	R0	E	0	0	None	0		0		1		2020-10-15
1401550	S7	1	0		1	1	2020-02-29	73	2	Malignant solitary fibrous tumor	Yes	2020-02-06	7	6.2	1	2020-02-24	123	1275	1779	3	1	None	Stable diseaase	1		2020-10-01	R0	E	0	0	None	0		0		1		2021-01-07
1430284	S8	1	0		0	1	2020-06-05	58	1	Solitary fibrous tumor	Yes	2020-06-05	5	6.7	1	2020-06-15	158	731	1081	2	1	Radiation dermatitis G1	Stable diseaase	1		2020-09-15	R0	E	3	1	None	0		0		1		2020-11-26
1435727	S9	1	0	Rapid recurrence after surgery followed by limb amputation	0	3	2020-07-08	86	3	Undifferentiated pleomorphic sarcoma	Yes	2020-07-08	5	17.9	1	2020-07-27	3009	6642	7575	3	1	Radiation dermatitis G1	Stable disease	1		2020-10-20	R1	E	3	1	None	1	2020-12-02	0		1		2021-01-14
1434373	S10	1	0		0	1	2020-07-29	74	1	Solitary fibrous tumor	Yes	2020-08-11	5	14.5	1	2020-09-14	1144	3152	3480	2	1	None	Stable diseaase	1		2020-12-15	R0	D	0	0	None	0		0		1		2021-01-25
1440075	S11	1	0		0	2	2020-08-05	55	3	Pleomorphic rhabdomyosarcoma	Yes	2020-08-05	7	22	1	2020-08-17	1166	2752	3286	3	2	None	Stable diseaase	1		2020-10-20	R0	B	0	0	None	0		0		1		2020-11-09
1449331	S12	1	0		0	1	2020-08-24	40	1	Solitary fibrous tumor	Yes	2020-08-27	7	17	1	2020-09-03	1058	3085	4429	3	2	Diarrhea G2	Stable diseaase	1		2020-12-17	R0	E	0	0	None	0		0		1		2021-01-25
1440946	S13	1	0		1	1	2020-09-14	36	1	Solitary fibrous tumor	Yes	2020-09-17	4	3.8	1	2020-09-28	29	227	384	2	1	None	Stable diseaase	1		2020-12-08	R0	E	0	0	None	0		0		1		2021-01-07

## Sheet: RT+HT second part
PID	Patient code	Protocol completion (0 - NO; 1 - YES)	Reasons for protocol failure (0 - not applicable; 1 - local progression during treatment; 2 - distant progression during treatment; 3 - poor tolerance; 4 - worsening of performance status; 5 - consent withdrawal; 6 - lost to follow-up; 7 - death from unknown reason)	Comments	Gender (0 - M; 1 - F)	Main reason for the treatment (1 - chemoresistant pathology; 2 - local progression after neoadjuvant chemotherapy; 3 - not fit for chemotherapy)	Date of enrollment	Age at the moment of enrollment [y]	Grade	Final pathology according to WHO classification	Informed consent	RT planning date	Tumor site (1 - back; 2 - thorax; 3 - arm; 4 - forearm, 5 - thigh; 6 - calf; 7 - pelvis; 8 - hand; 9 - foot)	Longest tumor diameter [cm]	Resectability (1 - marginally resectable; 2 - amputation only; 3 -unresectable)	RT start date	GTV [cm3]	CTV [cm3]	PTV [cm3]	RT technique (1 - 3D; 2 - IMRT; 3 - VMAT)	Hyperthermia equipment (1 - Celsius TCS; 2 - BSD-2000)	RT early toxicity	Response to the first RT+HT	Final treatment sequence after the first RT+HT (0 - first part only; 1 - surgery; 2 - RT+HT)	Reason for no surgery	RT2 start date	GTV2 [cm3]	CTV [cm3]	PTV2 [cm3]	RT2 technique (1 - 3D; 2 - IMRT; 3 - VMAT)	Hyperthermia 2 equipment (1 - Celsius TCS; 2 - BSD-2000)	RT2 early toxicity	Best response to the second RT+HT	RT late toxicity	Local progression (0 - NO; 1 - YES)	Local progression date	Distant metastases (0 - NO; 1 - YES)	Distant metastases date	Actual status (1 - no evidence of disease; 2 - alive with disease ; 3 - death with disease ; 4 - death other reasons; 5 - unknown)	Death date	Last follow-up or status check date
1320508	RT1	1	0		1	1	2018-08-01	32	X	Alveolar soft part tissue sarcoma	Yes	2018-08-01	6	8.6	2	2018-08-13	191	1159	1627	3	2	Radiation dermatitis G1	Stable disease	2	Unresectable (major vessels involvement), refused amputation	2019-02-11	191	1154	1788	3	2	Radiation dermatitis G1	Partial response	Superficial soft tissue fibrosis G1; Lymphedema G1	0		0		2		2021-01-20
1330847	RT2	1	0	Local progression after 3 cycles of doxorubicin with ifosfamide	1	2	2018-12-03	51	1	Low grade fibromyxoid sarcoma	Yes	2018-11-07	7	7.9	3	2018-12-03	259	1087	1861	3	2	Radiation dermatitis G2; Diarrhoea G2	Partial response	2	Unresectable (iliac bone infiltration)	2019-03-07	128	532	849	3	2	Radiation dermatitis G1	Partial response (almost complete response)	None	0		0		2		2020-11-18
1369137	RT3	1	0		1	1	2019-05-16	57	1	Leiomyosarcoma	Yes	2019-05-23	7	9.6	3	2019-05-23	478	2724	3580	3	1	Radiation dermatitis G2; Diarrhoea G2	Stable disease	2	Unresectable (sacral bone infiltration)	2019-09-02	411	1101	1629	3	1	None	Partial response	Superficial soft tissue fibrosis G1; Colonic bleeding G3 (massive telangiectasia, required blood transfusion)	0		0		2		2021-01-15
1379405	RT4	1	0		1	1	2019-07-10	73	1	Sarcoma not otherwise specified	Yes	2019-07-17	5	7.6	2	2019-07-29	232	1961	2622	3	1	Radiation dermatitis G2	Stable disease	2	Unresectable (marginal involvement of major vessels), refused amputation	2019-11-26	228	895	1304	3	1	None	Stable disease	None	0		0		2		2020-11-16
1382200	RT5	1	0		1	1	2019-07-17	75	1	Sarcoma not otherwise specified	Yes	2019-07-19	5	20	2	2019-08-12	713	2799	3317	1	1	Edema G1	Stable disease	2	Unresectable (marginal involvement of major vessels), refused amputation	2020-01-07	928	2039	2704	3	1	None	Stable disease	Superficial soft tissue fibrosis G1; Fibrosis deep connective tissue G2; Lymphedema G2	0		0		2		2020-12-16
1387743	RT6	1	0		0	1	2019-10-08	36	1	Sarcoma not otherwise specified	Yes	2019-10-15	6	14	2	2019-11-12	221	1079	1162	2	1	Radiation dermatitis G1	Stable disease	2	Unresectable (interosseous membrane invasion), refused amputation	2020-03-03	261	670	900	2	1	None	Stable disease	None	0		0		2		2020-12-11
1397977	RT7	1	0		1	1	2019-11-06	81	1	Solitary fibrous tumor	Yes	2019-11-06	5	10	2	2019-11-25	163	1676	2234	2	1	None	Stable disease	2	Unresectable (extensive knee joint involvement), refused amputation	2020-03-03	173	566	888	2	1	None	Stable disease	Superficial soft tissue fibrosis G1; Lymphedema G2	0		0		2		2021-01-20
1407069	RT8	1	0		1	1	2019-12-11	65	1	Leiomyosarcoma	Yes	2019-12-11	6	7.1	2	2020-01-07	186	1056	1386	2	1	None	Partial response	2	Unresectable (interosseous membrane invasion), refused amputation	2020-03-27	214	605	1014	3	1	Radiation dermatitis G1	Partial response	None	0		0		2		2021-01-13
1403468	RT9	1	0		1	3	2019-12-18	80	3	Undifferentiated pleomorphic sarcoma	Yes	2019-12-18	7	10.3	3	2020-01-20	442	580	896	2		None	Stable disease	2	Unresectable (very high risk of non-radical surgery due to the tumor size and involvement of local organs)	2020-04-14	405	572	905	2		None	Partial response	None	0		1	2020-10-13	2		2021-01-13
1419518	RT10	1	0		0	1	2020-02-19	49	1	Myxoinflammatory fibroblastic sarcoma	Yes	2020-02-21	9	5.5	2	2020-03-16	89	330	501	2	1	Radiation dermatitis G1	Stable disease	2	Unresectable (too extensive for foot-sparing surgery)	2020-06-14	84	344	511	2	1	None	Partial response	None	0		0		2		2021-01-27
1433901	RT11	1	0		0	1	2020-04-27	61	1	Myxoid liposarcoma	Yes	2020-05-20	6	12.4	2	2020-08-25	997	2649	3208	3	1	None	Partial response	2	Unresectable (interosseous membrane invasion), refused amputation	2020-08-25	645	1599	2288	3	1	None	Partial response	None	0		0		2		2020-12-16
1412454	RT12	1	0	After six non-radical resections outside our center	1	1	2020-05-13	70	1	Myxoid liposarcoma	Yes	2020-05-19	3	4.3	1	2020-06-08	41	1005	1608	3	1	Radiation dermatitis G1	Partial response	2	High risk of vessels damage	2020-09-22	12	160	285	3	1	None	Partial response (almost complete response)	None	0		0		2		2021-01-07
1435535	RT13	1	0		0	1	2020-06-17	71	1	Leiomyosarcoma	Yes	2020-06-17	7	10	3	2020-07-06	282	764	1056	2	2	None	Stable disease	2	Unresectable (very high risk of non-radical surgery due to the tumor size and involvement of local organs)	2020-09-28	228	598	1068	3	2	None	Stable disease	None	0		0		2		2020-12-10
1440086	RT14	1	0		0	3	2020-07-01	74	2	Dedifferentiated liposarcoma	Yes	2020-07-03	7	15	3	2020-07-20	993	2541	2705	2	1	Radiation dermatitis G2; Edema G1	Stable disease	2	Unresectable (bone infiltration)	2020-10-02	1064	1909	2272	3	1	None	Stable disease	None	0		0		2		2021-01-07

## Sheet: Part I only
PID	Patient code	Protocol completion (0 - NO; 1 - YES)	Reasons for protocol failure (0 - not applicable; 1 - local progression during treatment; 2 - distant progression during treatment; 3 - poor tolerance; 4 - worsening of performance status; 5 - consent withdrawal; 6 - lost to follow-up; 7 - death from unknown reason)	Comments	Gender (0 - M; 1 - F)	Main reason for the treatment (1 - chemoresistant pathology; 2 - local progression after neoadjuvant chemotherapy; 3 - not fit for chemotherapy)	Date of enrollment	Age at the moment of enrollment [y]	Grade	Final pathology according to WHO classification	Informed consent	RT planning date	Tumor site (1 - back; 2 - thorax; 3 - arm; 4 - forearm, 5 - thigh; 6 - calf; 7 - pelvis)	Longest tumor diameter [cm]	Resectability (1 - marginally resectable; 2 - amputation only; 3 - unresectable)	RT start date	GTV [cm3]	CTV [cm3]	PTV [cm3]	RT technique (1 - 3D; 2 - IMRT; 3 - VMAT)	Hyperthermia equipment (1 - Celsius TCS; 2 - BSD-2000)	Response to the the first RT+HT	Final treatment sequence after the first RT+HT (0 - first part only; 1 - surgery; 2 - RT+HT)	Local recurrence (0 - NO; 1 - YES)	Local recurrence date	Distant metastases (0 - NO; 1 - YES)	Distant metastases date	Actual status (1 - no evidence of disease; 2 - alive with disease ; 3 - death with disease ; 4 - death other reasons; 5 - unknown)	Death date	Last follow-up or status check date
1353627	F1	0	4	Refused further treatment due to poor performance status	1	1	2019-05-08	76	1	Leiomyosarcoma	Yes	2019-05-10	1	8.2	1	2019-05-28	293	1731	2219	3	1	Stable disease	0	0		0		5		Checked in the National Cancer Registry (20.01.2021) - alive
1363576	F2	0	2	Multiple lung metastases	1	3	2019-06-05	79	2	Myogenic sarcoma	Yes	2019-06-05	5	11.8	1	2019-06-17	864	2684	3939	2	1	Stable disease	0	0		1	2019-08-16	3	2019-09-17	2019-09-17
1384776	F3	0	6	Lost to follow-up (phone calls were declined)	1	1	2019-08-07	44	1	Leiomyosarcoma	Yes	2019-08-07	7	6.9	1	2019-08-26	172	1496	1941	3	1	Unknown	0	0		0		5		Checked in the National Cancer Registry (20.01.2021) - alive
