# Supplementary material for: The Feasibility Study of Hypofractionated Radiotherapy with Regional Hyperthermia in Soft Tissue Sarcomas
Source: Cancers (Basel). 2021 Mar 16;13(6):1332. doi: 10.3390/cancers13061332 (PMC8000962; doi:10.3390/cancers13061332)
Supplement: Supplementary file 1 [file cancers-13-01332-s001.zip › Table S2.xlsx]

## Sheet: Celsius TCS
		Part I				Part II
Patient ID	Electrodes	Protocol	Energy [kJ]	Heating time [min]	Tolerance	Protocol	Energy [kJ]	Heating time [min]	Tolerance
S2	250/250	Extremity/4	324	54
		Extremity/4	326	53
		Extremity/5	438	60	sensation of high heat (11 minute, 90W; 27 minute, 110W; 40 minute, 160W)
		Extremity/5	438	60	sensation of high heat (33 minute, 135W; 51 minute, 160W)
S3	250/250	Extremity/2	288	60
		Extremity/3	318	60
		Extremity/4	390	60
		Extremity/5	439	60
S4	250/250	Chest wall/1	257	60
		Chest wall/2	234	50	sensation of high heat (40 minute, 95W; 50 minute, 115W), heating time reduction
		Chest wall/2	317	60	sensation of high heat (40 minute, 115W)
		Chest wall/2	317	60
F1	250/250	Pelvis/2	324	60	sensation of high heat (30 minute, 80W), position change to prone
		Pelvis/2	230	48	sensation of high heat (43 minute, 120W), heating time reduction
		Pelvis/2	324	60
		Pelvis/2	324	60
F2	250/250	Extremity/1	269	60
		Extremity/1	270	60
		Extremity/2	286	60
		Extremity/2	287	60
S5	250/250	Extremity/1	269	60
		Extremity/2	288	60
		Extremity/3	319	60
		Extremity/4	390	60	sensation of high heat (40 minute, 140W)
S7	250/250	Pelvis/1	235	60
		Pelvis/2	320	60
		Pelvis/3	330	60
		Pelvis/4	407	60
S8	250/250	Extremity/2	288	60
		Extremity/3	319	60
		Extremity/4	390	60
		Extremity/5	437	60
S9	250/250	Extremity/2	288	60
		Extremity/3	316	60
		Extremity/4	390	60
		Extremity/5	429	60	problems with position keeping, electrode translocation
S10	250/250	Pelvis/2	306	58
		Pelvis/3	316	60
		Pelvis/4	388	60	problems with position keeping, electrode translocation
		Pelvis/5	340	50	temporary electrode breakdown, heating time reduction
F3	250/250	Pelvis/1	234	60
		Pelvis/2	324	60
		Pelvis/3	327	60	sensation of high heat
		Pelvis/4	407	60
S13	250/250	Extremity/2	205	60	sensation of high heat, frequent breaks
		Extremity/3	233	52	sensation of high heat, reduced max. power to 120W, heating time reduction
		Extremity/4	209	47	sensation of high heat, reduced max. power to 90W, heating time reduction
		Celsius TCS breakdown
RT3	250/250	Pelvis/2	324	60		Pelvis/2	319	60
		Pelvis/3	330	60	sensation of high heat (32 minute, 100W)	Pelvis/3	329	60
		Pelvis/3	289	55	sensation of high heat (50 minute, 130W), heating time reduction
		Pelvis/3	330	60	sensation of high heat (42 minute, 130W)
RT4	250/250	Pelvis/2	260	60	sensation of high heat (22 minute, 80W; 28 minute - break; since 33 minute - reduced max. power to 80W)	Pelvis/3	330	60
		Pelvis/2	256	60	reduced max. power to 80W	Pelvis/4	400	60
		Pelvis/2	257	60	reduced max. power to 80W
		Pelvis/2	257	60	reduced max. power to 80W
RT5	250/250	Extremity/1	269	60	sensation of high heat (28 minute, 70W; 55 minute, 100W)	Extremity/3	318	60
		Extremity/2	289	60		Extremity/4	389	60
		Extremity/3	319	60
		Extremity/4	390	60
RT6	250/250	Extremity/2	288	60		Extremity/4	388	60
		Extremity/3	318	60		Extremity/5	438	60
		Extremity/4	390	60
		Extremity/5	438	60
RT7	250/250	Extremity/1	269	60		Extremity/3	318	60
		Extremity/2	286	60	sensation of high heat (56 minute, 110W)	Extremity/4	389	60
		Extremity/3	318	60
		Extremity/4	389	60
RT8	250/250	Extremity/2	283	60		Extremity/3	316	60
		Extremity/3	321	60		Extremity/4	355	60
		Extremity/4	330	53	sensation of high heat, reduced max. power to 120W, heating time reduction
		Extremity/5	437	60
RT10	250/250	Extremity/1	269	60		Extremity/2	287	60
		Extremity/2	286	60		Exremity/3	317	60
		Extremity/3	318	60
		Extremity/4	389	60
RT11	250/250	Extremity/2	194	45	pain, heating time reduction	Extremity/4	390	60
		Extremity/3	249	50	pain, problems with position keeping, heating time reduction	Extremity/5	438	60
		Extremity/4	387	60
		Extremity/5	436	60
RT9	250/250	Pelvis/1	235	60		Pelvis/3	330	60
		Pelvis/2	324	60		Pelvis/4	405	60
		Pelvis/3	329	60
		Pelvis/4	311	50	sesation of high heat (35 minute, 49 minute), heating time reduction
RT12	250/250	Extremity/2	288	60		Extremity/3	207	45	axillary pain,heating time reduction
		Extremity/3	144	35	axillary pain,heating time reduction	Extremity/4	239	45	axillary pain, heating time reduction
		Extremity/4	269	46	axillary pain, heating time reduction
		Extremity/3	83	23	axillary pain, sensation of high heat, heating time reduction
RT14	250/250	Pelvis/2	324	60		Pelvis/4	402	60
		Pelvis/3	330	60		Pelvis/5	364	60	frequent breaks
		Pelvis/4	407	60
		Pelvis/5	458	60

## Sheet: BSD
		Part I						Part II
Patient ID	Applicator	Temperature range [°C]	Power [W]	Time [min]	Frequency [MHz]	Sensors localization	Tolerance	Temperature range [°C]	Power [W]	Time [min]	Frequency [MHz]	Sensors localization	Tolerance
S1	Sigma Eye	33.4-36.6	100-350	54	100	skin	pain sensation
		33.2-37.6	100-350	90	100	skin
		33.0-37.4	200-400	90	100	skin
		32.2-34.9	200-300	31	100	skin	pain sensation
S12	Sigma Eye	34.3-40.2	300-350	90	100	rectal
		34.6-39.4	300-500	90	100	rectal
		33.4-40.0	300-500	90	100	rectal
		33.3-38.7	300-700	90	100	rectal
S6	Sigma Eye	27.0-35.5	300-700	90	100	skin
		32.1-35.3	300-700	90	100	skin
		33.2-35.3	300-700	90	100	skin
		31.4-35.1	300-700	90	100	skin
S11	Sigma Eye	31.6.-36.0	300-600	90	100	skin
		31.9-35.4	300-600	90	100	skin
		30.9-35.7	300-650	90	100	skin
		30.8-36.5	300-650	90	100	skin
RT2	Sigma Eye	37.1-39.9	100-300	90	100	bladder		36.8-39.2	200-350	90	100	bladder
		36.9-39.5	200-400	90	100	bladder		35.9-39.0	200-350	90	100	skin
		31.2-34.1	200-300	90	100	bladder
		31.7-34.9	200	90	100	bladder
RT1	Sigma Eye	34.3-37.7	100-350	90	100	skin		33.5-35.3	100-300	90	100	skin
		34.7-36.7	100-300	90	100	skin		30.8-34.6	100-350	90	100	skin
		31.5-35.9	100-300	37 - interrupted (patient's request - need to urinate)	100	skin
		33.0-34.9	100-300	90	100	skin
RT13	Sigma Eye	33.6-35.2	300-450	90	100	skin		33.5-42.7	300-500	90	100	rectal
		31.7-34.9	300-350	90	100	skin		38.0-40.6-44.0	300-450	90	100	rectal
		32.6-36.7	300-400	90	100	skin
		30.9-34.8	300-500	90	100	skin
